# Supplementary material for: Cost-effectiveness of dog rabies vaccination programs in East Africa
Source: PLoS Negl Trop Dis. 2018 May 23;12(5):e0006490. doi: 10.1371/journal.pntd.0006490 (PMC5988334; doi:10.1371/journal.pntd.0006490)
Supplement: S1 Appendix — This is a spreadsheet-based (Excel Microsoft Corp., Seattle, WA, 2016) tool. (XLSX) [file pntd.0006490.s001.xlsx]

## Sheet: Title
	RabiesEcon
	A tool to estimate the epidemiologic burden of dog rabies
	and potential epidemiologic and economic impact of a dog rabies vaccination program.
	2018-01-10
	Version 2.0
	Authors: Rebekah H. Borse, Charisma Y Atkins, Manoj Gambhir, Eduardo A. Undurraga Jesse D. Blanton, Emily B. Kahn, Jessie L. Dyer, Charles E. Rupprecht, Martin I. Meltzer*
	*Corresponding author: Martin Meltzer, DPEI/NCEZID/CDC, Clifton Road, Mail Stop C18, Atlanta, GA 30333, USA; e-mail: qzm4@cdc.gov.
	Disclaimer: The design and construction, and thus the findings and conclusions obtained from the use, of this software tool is the responsbility of the author(s) and does not necessarily represent the official position of the U.S. Centers for Disease Control and Prevention.

## Sheet: Instructions
	Assumptions and Instructions
	This tool was designed for decision makers who are examining the potential costs and benefits of dog rabies control strategies.
	This tool uses modified equations, based on those published in Zinsstag et al.'s publication:
	Zinsstag J, Dürr S, Penny MA, Mindekem R, Roth F, Menendez Gonzalez S, Naissengar S, Hattendorf J.
	Transmission dynamics and economics of rabies control in dogs and humans in an African city.
	Proc Natl Acad Sci U S A. 2009 Sep 1;106(35):14996-5001. Epub 2009 Aug 17.
	We assume that:
	*Dog rabies is endemic in the region.
	*Dogs are the primary vector for rabies in the region.
	*The population of dogs, per km2 can only increase to a maximum of 120% of the origional population size.
	*Each mass vaccination campaign lasts for exactly 10 weeks.
	To use this tool:
		1. Fill in all cells that are white.
		All of these cells should be reviewed.
		2. Review and test the default values and curves.
		3. Review any calculated values, in gray.
		Do not change.
		4. To navigate forward press:
		5. To navigate backward press:				BACK

## Sheet: Define_program
	Define region and programs to compare
	999,491 people and 82,226 dogs in Program Area
	Program Area	Urban	Rural	Overall
	Square kilometers (km2) of program area	220	1792	2012
	Human population	661444	338047	999491
	Humans per km2	3006.56	188.642	496.765
	Human birth rate (per 1,000 population)	36	39.8	37.2852
	Human life expectancy	58.5	58.5	58.5
	Number of humans per dog (Human:Dog ratio)	18.1	7.4	12.1554
	Dog population	36543.9	45682	82225.9
	Dogs per km2	166.108	25.4922	40.8677
	Dog birth rate (per 1,000 dogs)	676	572	N/A
	Dog life expectancy, years	3	3	N/A
	Number of bites per dog to another dog	2.7	2.4	N/A
	Rabies R0 Dog to Dog	1.215	1.08	N/A
	Dog-Human transmission rate	0.0002054	0.0002054	N/A
	Human deaths annually in current program (at week 0)	20	10	N/A
	Note: Zero values are required in all human fields of category not being defined.
	Other Notable Data Inputs Essential to the Model
	Vaccination Campaign	No vaccination	Option 1	Option 2
	Mass vaccination campaign coverage levels	0	0.5	0.2
	Frequency of vaccination*	Single/one time	Annual	Biannual
	Proportion of adult female dogs spayed, annually	0	0	0
	Proportion of adult male dogs neutered, annually	0	0.075	0.075
	Probability of receiving PEP, post-exposure	0.21	0.21	0.21
	Total number of dog rabies cases during 1st year	4386.85	1139.36	2259.76
	Total number of human deaths during 1st year	167.547	50.6934	96.5737
	Discount rate (health and economic outcomes)	0.03
	*Frequency of vaccination is the number of times the vaccination is given within a given year. Options for delivery are
	one time only, option 1: annual (once a year), and option 2: biannual (twice a year). The vaccination coverage is the
	percent vaccinated each time the vaccine is given. Thereby, the total vaccination coverage for the biannual campaign
	within a given year is double the vaccination coverage.

## Sheet: Probabilities
	Probability of a dog to human bite by location, exposure type, and incubation period
	Probability of a dog to human bite to the:	Probability of exposure by location (1,2):	Probability of developing rabies from exposure (1,2):	Length of human incubation after bite (weeks)
	Head or neck	0.07	0.45	3.14
	Upper extremity (arm or hand)	0.384	0.275	8.57
	Trunk of the body	0.06	0.05	6.43
	Lower extremity (leg or foot)	0.486	0.05	10.71
	Dog rabies infective period, life expectancy (days)			5
	Risk of clinical outcome per bite (rabid dog-dog)			0.45
	Dog rabies incubation period (days) (3)			45
	Efficacy of dog rabies vaccine			0.95
	Human rabies infective period (days)			7
	Efficacy of human rabies post exposure vaccine (PEP)			0.95
	References for default data in the table:
	(1) Cleaveland S, Fevre EM, Kaare M, Coleman PG. Estimating human rabies mortality in the United Republic of Tanzania from dog bite injuries. Bull World Health Organ 2002;80:304–10.
	(2) Babes V (1912) Treatise on rabies (Translated from French) (Paris Baillière et Fils); cited in: Baer GM, Bellini WJ, Fishbein DB (1990) Rhabdoviruses. In: Fields BN, Knipe DM, eds. Virology, 2nd ed. (New York: Raven Press).
	(3) Foggin, C. M., 1988. Rabies and rabies-related viruses in Zimbabwe: Historical, virological and ecological aspects.: Masters thesis, University of Harare, Harare.

## Sheet: DALY
	Years of Life Lost
	Parameters for Disability Adjusted Life Years (DALY (YLL)) estimates at a 3% discount rate, r
	a, Average age of death (human) due to rabies exposure (years)	10
	b, Life expectancy	58.5	*
	L, standard expectation of life at age a	48.5
	K, age weighting modulation factor	1
	β, parameter from the age weighting function	0.02
	C, Constant	0.0634
	Most productive years	27.2 - 83.1
	Years of Life Lost (YLL) per death	23.934
	*WHO Life Tables			Implications of Variation in Choice of Age-Weight Parameter Beta (β) on the Age-Weight Function
	Equation and reference for the YLL calculation
				Age-weight parameter Beta	Age-weight constant C	Maximum age weight	Age of maximum age weight	Age range for which age weight is >1
				0.02	0.0634	1.17	50	27.2 - 83.1
				0.03	0.1051	1.29	33.3	14.9 - 63.0
				0.04	0.1658	1.52	25	8.4 - 54.2
				0.05	0.2487	1.83	20	5.2 - 50.7
				0.06	0.356	2.18	16.7	3.5 - 46.9
				Source: This table was copied from Table 5.2 in Colin D. Mathers, Joshua A. Salomon, Majid Ezzati, Stephen Begg, Stephen Vander Hoorn, and Alan D. Lopez, "Sensitivity and Uncertainty Analyses for Burden of Disease and Risk Factor Estimates." 2006. Global Burden of Disease and Risk Factors, ed., 399-426. New York: Oxford University Press. DOI: 10.1596/978-0-8213-6262-4/Chpt-5.
0.03
0.04
0.05
0.06

## Sheet: Vaccination_Cost
	Vaccination campaign costs (government perspective)
	To estimate the cost per dog, enter the fixed and variable mass vaccination campaign costs for a specific number of dogs, below.
	Program Area
	Costs per	41112.9	(50% of target dogs) vaccinated					Percent vaccine wastage		0.1
	Operating costs		Units	Work Days	Price/Unit	Total Cost		*Medical supply costs		Units		Price/ Unit		Total
	Workers @ Vaccination Sites (per diem):	Training Supervisor	3	6	14.72	264.96		Vaccines		41112.9		0.65		26723.4
		Informational Supervisor	0	0	0	0		Syringes & Needles		41112.9		0.11		4522.42
		Vaccination Supervisor	6	24	21.44	3087.36		Vaccination Certificates		41112.9		0.01		411.129
		Training Technician	5	6	7.86	235.8		Dog marking		41112.9		0.01507		619.572
		Informational Technician	15	24	11.92	4291.2		Total medical supply costs						35504.2
		Vaccination Technician	60	24	11.92	17164.8
		Driver	7	24	9.354	1571.47		Average medical supply cost per dog vaccinated						0.863577
		Other Personnel
	Transportation:	Pick up (including gasoline)	2	24	53.6	2572.8		Average cost per dog vaccinated						2.39
		Vehicle	5	24	107.21	12865.2		when vaccinating		41112.9		dogs
		Gasoline for Car	80	24	1.072	2058.24
	Other Vaccination Campaign Information:	Media (e.g. posters, leaflets)	7500	N/A	1.56	11700
		Additional expenses (e.g., radio)	1	N/A	6944	6944
	Total operating costs					62755.8
	*As a component of a dog vaccination campaign, identification techniques (i.e. marking) are vital for accurate population estimates and vaccination coverage assessments.
	Default data adapted from:
	Kayali U, Mindekem R, Hutton G, Ndoutamia AG, Zinsstag J (2006) Cost-description of a pilot parenteral vaccination campaign against rabies in dogs in N'Djamena, Chad. Trop Med Int Health 11: 1058-1065.
	Kaare M, Lembo T, Hampson K, Ernest E, Estes A, Mentzel C, et al. Rabies control in rural Africa: evaluating strategies for effective domestic dog vaccination. Vaccine. 2009; 27(1):152-60.
	Hatch B, Anderson A, Sambo M, Maziku M, Mchau G, Mbunda E, et al. Towards Canine Rabies Elimination in South‐Eastern Tanzania: Assessment of Health Economic Data. Transbound Emerg Dis. 2016.
	Mindekem R, Léchenne MS, Oussiguere A, Naissengar KS, Kebkiba B, Salifou S, Ouedraogo LT, Alfaroukh IO, Daugla DM and Zinsstag J(2017) Cost description and comparative cost-efficiency of Post-Exposure-Prophylaxis and canine mass vaccination against rabies in N’Djamena, Chad.. Front. Vet. Sci. 4:38. doi:10.3389/fvets.2017.00038

## Sheet: PEP_and_other_Costs
	Post-exposure prophylaxis (PEP) and Other costs
	999,491 people and 82,226 dogs in Program Area
	Post-exposure prophylaxis consists of immediate thorough flushing and washing of the wound with soap and water, infiltration of anti-rabies immunoglobulin (human or equine) around the wound and vaccine therapy.
	PEP efficacy	0.95		Probabilites and costs of suspect animals	Probability:	Cost per animal:																								Post-exposure regime	Injections	Visits
	Material costs per injections (includes needles, syringes, swabs, etc.)	0.402		Quarantined animal	0.05	0
	Overhead costs per PEP visit (includes anti-rabies clinic staff salaries and adminstration costs)	2.1		Lab test	0.007	6.79																								Intramuscular: Essen	#REF!	5
	Cost per vaccine dose	12.33		Bite investigation	0.05	20.61
	Number of vaccine doses/visit	1		Vaccinated Dog	N/A	2.39
	Number of visits	5		Spayed dog	N/A	8
	Average cost of RIG	135.59		Neutered dog	N/A	3.4
	Proportion of PEP recipients receiving RIG	0.07
	PEP cost	83.6513
																														Intramuscular: 4-dose schedule	#REF!	4
																														Intramuscular: Zagreb	#REF!	3
																														Intradermal: Thai Red Cross	#REF!	4
																														Intradermal: Oxford	#REF!	4
	References:
	Knobel DL, Cleaveland S, Coleman PG, et al. Re-evaluating the burden of rabies in Africa and Asia. Bull World Health Organ. 2005;83:360-368.
	Mindekem R, Léchenne MS, Oussiguere A, Naissengar KS, Kebkiba B, Salifou S, et al. Cost description and comparative cost-efficiency of Post-Exposure-Prophylaxis and canine mass vaccination against rabies in N’Djamena, Chad. Frontiers in Veterinary Science. 2017; 4(38). doi: 10.3389/fvets.2017.00038.
	Undurraga EA, Meltzer MI, Tran CH, Atkins CY, Etheart MD, Millien MF, et al. Cost-effectiveness evaluation of a novel integrated bite case management program for the control of human rabies, Haiti 2014 - 2015. Am J Trop Med Hyg. 2017: in press.
	World Health Organization. WHO-CHOICE. Choosing interventions that are cost-effective Geneva: WHO_CHOICE; 2015 [cited 2015 November 20]. Available from: http://www.who.int/choice/en/
	World Health Organization. WHO Expert Consultation on Rabies. Second report. Geneva2013 [cited 2016 30 March]. Available from: http://apps.who.int/iris/bitstream/10665/85346/1/9789240690943_eng.pdf.

## Sheet: Summary
		Summary
	999,491 people and 82,226 dogs in Program Area	999,491 people and 82,226 dogs in Program Area
		User selected timeframe of vaccination campaign			20
		Program definition	No vaccination program		Vaccination Option 1		Vaccination Option 2							Discount rate	0.03
			Single/one time vaccination program		Annual vaccination program		Biannual vaccination program							R0	1.215 to 1.08
			0% vaccination coverage per campaign		50% vaccination coverage per campaign		20% vaccination coverage per campaign
			21% human exposures receive PEP		21% human exposures receive PEP		21% human exposures receive PEP							Post-exposure prophylaxis consists of immediate thorough flushing and washing of the wound with soap and water, infiltration of anti-rabies immunoglobulin (human or equine) around the wound and vaccine therapy.
			0% female dogs spayed annually		0% female dogs spayed annually		0% female dogs spayed annually
			0% male dogs neutered annually		7.5% male dogs neutered annually		7.5% male dogs neutered annually
		Annual number of dog cases vs. annual number of human deaths												PEP efficacy	0.95
														Material costs per injections (includes needles, syringes, swabs, etc.)	0.402
		Rate of suspect human rabies exposures (per 100,000 persons) in year 1	192.041		52.3655		101.255							Overhead costs per PEP visit (includes anti-rabies clinic staff salaries and adminstration costs)	2.1
		Distribution of aggregate rabies prevention and control costs (%)												Cost per vaccine dose	12.33
			Annual Estimate	Cumulative estimate from year 1	Annual Estimate	Cumulative estimate from year 1	Annual Estimate	Cumulative estimate from year 1						Number of vaccine doses/visit	1
		Rabid dogs												Number of visits	5
		Year 5	4386.85	21934.2	1.75321	1305.43	2.18933	2667.4						Average cost of RIG	135.59
		Year 10	4386.85	43868.5	0.0798249	1306.9	0.0314413	2668.57						Proportion of PEP recipients receiving RIG	0.07
		Year 30	4386.85	131605	0.00072242	1307.13	4.78926e-06	2668.62						PEP cost	83.6513
		User Selected Time	4386.85	87736.9	0.00575813	1307.11	0.000288188	2668.62
		Human deaths from dog rabies exposure												Probabilites and costs of suspect animals	Probability:	Cost per animal:
		Year 5	213.978	999.913	0.153876	63.2591	0.196558	126.123
		Year 10	234.98	2132.02	0.00732622	63.391	0.00296714	126.231						Quarantined animal	0	0
		Year 30	341.909	7887.48	9.32126e-05	63.4141	6.36343e-07	126.236						Lab test	0.007	6.79
		User Selected Time	283.418	4740.69	0.000616204	63.4116	3.1755e-05	126.236						Bite investigation	0.05	20.61																												5
		Program costs (undiscounted)												Vaccinated Dog	N/A	2.39																												10
		Year 5	39552.7	186318	126389	585052	114913	646801						Spayed dog	N/A	8																												15
		Year 10	43716.5	392241	133826	1.36839e+06	122730	1.24715e+06						Neutered dog	N/A	3.4																												20
		Year 30	65302.8	1.52245e+06	142786	4.15204e+06	136931	3.85829e+06						Modified from data in: Knobel DL, Cleaveland S, Coleman PG, et al. Re-evaluating the burden of rabies in Africa and Asia. Bull World Health Organ. 2005;83:360-368.																														25
		User Selected Time	53420.3		139200		130312																																					30
		Cost per human death averted (discounted)
		Year 5	N/A	N/A	406.112	528.427	352.51	493.136
		Year 10	N/A	N/A	383.49	460.177	336.26	414.59
		Year 30	N/A	N/A	226.62	359.1	209.495	321.427
		User Selected Time	N/A	N/A	302.662	402.062	271.301	358.865
		Cost per DALY averted (discounted)
		Year 5	N/A	N/A	16.968	19.4844	14.7284	18.9542
		Year 10	N/A	N/A	16.0228	18.0535	14.0495	16.6417
		Year 30	N/A	N/A	9.46854	14.6624	8.75303	13.2401
		User Selected Time	N/A	N/A	12.6457	16.2554	11.3354	14.6903

## Sheet: Other_Inputs
	Other Notable Data Input Variables (essential to model outcomes)
	Location	Urban	Rural
	Time Unit (# of week)	1	1
	Effective reproductive number at t0 -10000	1.03375	1.02595
	Risk of clinical outcome	0.45	0.45
	Susceptible Dogs (dogs/km2)	141.317	24.216
	Susceptibility Probability	0.999793	0.999793
	Exposed Dogs (dogs/km2)	3.24629	0.257403
	Exposure Probability	0.000183	0.000183
	Infectious Dogs (dogs/km2)	0.165075	0.0130997
	Infectivity Probability	2.41e-05	2.41e-05
	Immune Dogs (dogs/km2)	0	0
	Dog vaccine efficacy	0.95	0.95
	Dog death rate	0.00641026	0.00641026
	Susceptible humans (humans/km2)	3006.56	188.642
	Exposed Humans (person/km2)	0	0
	Infectious Humans (person/km2)	0	0
	Immune Humans (person/km2)	0	0
	Human death rate	0.000328731	0.000328731
	Human vaccine (PEP) efficacy	0.95	0.95
	Dog human transmission rate (Zingstag model)	0.0002054	0.0002054
	Dog human transmission rate (km2/(dogs…week)	0.0002054	0.0002054
	Loss of vaccination immunity (wks 0-25)	0.0081	0.0081
	Loss of vaccination immunity (wks 26-52)	0.1101	0.1101
	Mean Carrying Capacity (dogs/km2)	191.015	29.2615

## Sheet: data
Main results
Not discounted
Scenario	Years
Dog rabies cases (cumulative)	0	1	2	3	4	5	6	7	8	9	10	11	12	13	14	15	16	17	18	19	20	21	22	23	24	25	26	27	28	29	30			No vaccination						Current Vaccination							Alternative
No vaccination program	59.7912	4386.85	8773.69	13160.5	17547.4	21934.2	26321.1	30707.9	35094.8	39481.6	43868.5	48255.3	52642.2	57029	61415.8	65802.7	70189.5	74576.4	78963.2	83350.1	87736.9	92123.8	96510.6	100897	105284	109671	114058	118445	122832	127219	131605
Option 1	59.7912	1139.36	1275.26	1298.22	1303.68	1305.43	1306.15	1306.5	1306.7	1306.82	1306.9	1306.95	1306.99	1307.02	1307.05	1307.07	1307.08	1307.09	1307.1	1307.11	1307.11	1307.12	1307.12	1307.12	1307.13	1307.13	1307.13	1307.13	1307.13	1307.13	1307.13
Option 2	59.7912	2259.76	2607.75	2656.34	2665.21	2667.4	2668.09	2668.36	2668.48	2668.54	2668.57	2668.59	2668.6	2668.61	2668.61	2668.62	2668.62	2668.62	2668.62	2668.62	2668.62	2668.62	2668.62	2668.62	2668.62	2668.62	2668.62	2668.62	2668.62	2668.62	2668.62
Dog rabies cases (annual)	0	1	2	3	4	5	6	7	8	9	10	11	12	13	14	15	16	17	18	19	20	21	22	23	24	25	26	27	28	29	30
No vaccination program	0	4386.85	4386.85	4386.85	4386.85	4386.85	4386.85	4386.85	4386.85	4386.85	4386.85	4386.85	4386.85	4386.85	4386.85	4386.85	4386.85	4386.85	4386.85	4386.85	4386.85	4386.85	4386.85	4386.85	4386.85	4386.85	4386.85	4386.85	4386.85	4386.85	4386.85
Option 1	0	1139.36	135.891	22.967	5.45939	1.75321	0.716567	0.350906	0.19612	0.120738	0.0798249	0.0556469	0.0403557	0.0301435	0.0230181	0.0178697	0.014045	0.0111413	0.00889892	0.00714455	0.00575813	0.00465407	0.00376977	0.00305838	0.0024842	0.00201961	0.001643	0.00133728	0.00108885	0.000886817	0.00072242
Option 2	0	2259.76	347.983	48.5939	8.86595	2.18933	0.697496	0.269446	0.119841	0.0590906	0.0314413	0.0177049	0.010401	0.00630689	0.00391613	0.00247518	0.00158533	0.00102552	0.000668321	0.000437958	0.000288188	0.000190222	0.000125848	8.34027e-05	5.5344e-05	3.67602e-05	2.44341e-05	1.62497e-05	1.08111e-05	7.19482e-06	4.78926e-06
Human rabies deaths (cumulative)	0	1	2	3	4	5	6	7	8	9	10	11	12	13	14	15	16	17	18	19	20	21	22	23	24	25	26	27	28	29	30
No vaccination program	0	167.547	369.807	575.924	785.935	999.913	1217.93	1440.08	1666.42	1897.04	2132.02	2371.44	2615.39	2863.95	3117.22	3375.28	3638.22	3906.13	4179.12	4457.27	4740.69	5029.48	5323.73	5623.55	5929.05	6240.34	6557.52	6880.71	7210.02	7545.57	7887.48
Option 1	0	50.6934	60.8297	62.6457	63.1052	63.2591	63.3233	63.3549	63.3727	63.3837	63.391	63.3962	63.4	63.4028	63.4051	63.4068	63.4082	63.4093	63.4103	63.411	63.4116	63.4121	63.4125	63.4129	63.4132	63.4134	63.4136	63.4138	63.4139	63.414	63.4141
Option 2	0	96.5737	121.321	125.168	125.926	126.123	126.187	126.212	126.223	126.228	126.231	126.233	126.234	126.235	126.235	126.235	126.235	126.236	126.236	126.236	126.236	126.236	126.236	126.236	126.236	126.236	126.236	126.236	126.236	126.236	126.236
Human rabies deaths (annual)	0	1	2	3	4	5	6	7	8	9	10	11	12	13	14	15	16	17	18	19	20	21	22	23	24	25	26	27	28	29	30
No vaccination program	0	167.547	202.26	206.117	210.011	213.978	218.022	222.142	226.341	230.619	234.98	239.423	243.951	248.565	253.266	258.058	262.94	267.916	272.986	278.153	283.418	288.784	294.251	299.823	305.5	311.286	317.182	323.19	329.312	335.551	341.909
Option 1	0	50.6934	10.1363	1.81602	0.459491	0.153876	0.0641631	0.0316712	0.0177778	0.0110003	0.00732622	0.00515722	0.00378469	0.00286554	0.00222099	0.00175183	0.00139999	0.00112983	0.000918495	0.000750783	0.000616204	0.000507291	0.00041858	0.000345969	0.000286316	0.000237173	0.000196604	0.00016306	0.000135292	0.000112286	9.32126e-05
Option 2	0	96.5737	24.747	3.84738	0.757954	0.196558	0.0640894	0.0249828	0.0111643	0.00553426	0.00296714	0.00168764	0.0010035	0.000616936	0.000388884	0.000249762	0.000162673	0.000107065	7.10199e-05	4.73858e-05	3.1755e-05	2.13496e-05	1.43887e-05	9.71505e-06	6.56834e-06	4.44534e-06	3.0108e-06	2.04035e-06	1.38328e-06	9.381e-07	6.36343e-07
Suspect exposures	0	1	2	3	4	5	6	7	8	9	10	11	12	13	14	15	16	17	18	19	20	21	22	23	24	25	26	27	28	29	30
No vaccination program	1919.44	1958.27	1997.82	2038.18	2079.36	2121.38	2164.26	2208.01	2252.66	2298.21	2344.7	2392.14	2440.54	2489.94	2540.34	2591.78	2644.26	2697.82	2752.47	2808.24	2865.16	2923.23	2982.5	3042.98	3104.69	3167.68	3231.95	3297.53	3364.46	3432.77	3502.47
Option 1	523.388	534.036	544.923	556.039	567.384	578.963	590.78	602.84	615.148	627.71	640.53	653.615	666.968	680.597	694.507	708.703	723.192	737.979	753.071	768.475	784.196	800.241	816.617	833.332	850.391	867.802	885.573	903.71	922.222	941.117	960.402
Option 2	1012.03	1032.57	1053.61	1075.1	1097.04	1119.42	1142.27	1165.59	1189.39	1213.68	1238.46	1263.76	1289.58	1315.93	1342.83	1370.28	1398.29	1426.88	1456.06	1485.85	1516.24	1547.27	1578.93	1611.25	1644.23	1677.9	1712.26	1747.32	1783.12	1819.65	1856.94
Suspect exposure costs	0	1	2	3	4	5	6	7	8	9	10	11	12	13	14	15	16	17	18	19	20	21	22	23	24	25	26	27	28	29	30
No vaccination program	2069.21	2111.07	2153.71	2197.21	2241.61	2286.91	2333.13	2380.3	2428.43	2477.54	2527.66	2578.8	2630.98	2684.23	2738.56	2794.01	2850.59	2908.33	2967.25	3027.37	3088.73	3151.33	3215.22	3280.42	3346.95	3414.85	3484.13	3554.84	3626.99	3700.62	3775.77
Option 1	564.228	575.706	587.443	599.427	611.657	624.139	636.878	649.879	663.148	676.69	690.511	704.616	719.012	733.704	748.699	764.003	779.622	795.564	811.833	828.439	845.387	862.684	880.338	898.356	916.747	935.517	954.674	974.227	994.183	1014.55	1035.34
Option 2	1091	1113.15	1135.82	1158.99	1182.64	1206.77	1231.4	1256.54	1282.2	1308.38	1335.1	1362.37	1390.21	1418.62	1447.61	1477.2	1507.4	1538.22	1569.68	1601.79	1634.55	1668	1702.13	1736.97	1772.53	1808.82	1845.86	1883.67	1922.25	1961.64	2001.83
											6879.71																														No vaccination program	Current program	Alternate program
Spade and neuter costs	0	1	2	3	4	5	6	7	8	9	10	11	12	13	14	15	16	17	18	19	20	21	22	23	24	25	26	27	28	29	30									Surveillance	0.0578193	0.00579889	0.0120658
No vaccination program	0	0	0	0	0	0	0	0	0	0	0	0	0	0	0	0	0	0	0	0	0	0	0	0	0	0	0	0	0	0	0									Vaccination	0	0.812968	0.698201
Option 1	9654.32	9951.96	10324.8	10650.9	10922.3	11144.3	11324.1	11468.7	11584.5	11676.9	11750.6	11809.2	11856	11893.2	11922.9	11946.6	11965.5	11980.7	11992.8	12002.6	12010.4	12016.8	12021.8	12025.9	12029.3	12032	12034.1	12035.9	12037.3	12038.5	12039.4									Spayed/Neuter	0	0.0867391	0.0931178
Option 2	9654.32	9821.41	10189.3	10534.8	10826.4	11066.2	11261.1	11418.1	11544.1	11644.7	11724.9	11788.8	11839.7	11880.2	11912.5	11938.3	11958.9	11975.4	11988.6	11999.2	12007.7	12014.6	12020.1	12024.5	12028.1	12031	12033.4	12035.3	12036.8	12038.1	12039.1									PEP	0.942181	0.0944944	0.196615
											120453
Vaccination program	0	1	2	3	4	5	6	7	8	9	10	11	12	13	14	15	16	17	18	19	20	21	22	23	24	25	26	27	28	29	30
No vaccination program	0	0	0	0	0	0	0	0	0	0	0	0	0	0	0	0	0	0	0	0	0	0	0	0	0	0	0	0	0	0	0
Option 1	90485.6	93275.3	96770.2	99825.8	102369	104450	106135	107491	108576	109442	110133	110683	111121	111470	111748	111970	112148	112290	112404	112495	112569	112628	112675	112714	112745	112770	112791	112807	112820	112831	112840
Option 2	72388.5	73641.4	76399.9	78990.5	81176.8	82975.1	84436.1	85613.7	86557.8	87312.2	87913.8	88393	88774.5	89078.5	89320.8	89514.1	89668.6	89792.2	89891.1	89970.5	90034.3	90085.6	90127	90160.3	90187.3	90209.1	90226.7	90241	90252.6	90262.1	90269.7
											1.12895e+06
PEP Program	0	1	2	3	4	5	6	7	8	9	10	11	12	13	14	15	16	17	18	19	20	21	22	23	24	25	26	27	28	29	30
No vaccination program	33718.3	34400.4	35095.2	35804.2	36527.6	37265.8	38019	38787.6	39571.9	40372.2	41188.8	42022.1	42872.5	43740.2	44625.6	45529.1	46451.1	47392	48352.1	49331.8	50331.6	51351.8	52392.9	53455.3	54539.5	55645.8	56774.9	57927	59102.8	60302.6	61527.1
Option 1	9194.24	9381.28	9572.54	9767.81	9967.11	10170.5	10378.1	10590	10806.2	11026.8	11252	11481.9	11716.5	11955.9	12200.2	12449.6	12704.1	12963.9	13229	13499.6	13775.8	14057.7	14345.3	14638.9	14938.6	15244.5	15556.7	15875.3	16200.5	16532.4	16871.2
Option 2	17778.1	18139	18508.5	18886	19271.4	19664.7	20066	20475.7	20893.7	21320.4	21755.8	22200.2	22653.8	23116.7	23589.2	24071.3	24563.5	25065.7	25578.3	26101.5	26635.5	27180.5	27736.7	28304.4	28883.8	29475.2	30078.8	30694.9	31323.6	31965.4	32620.4
											112107
Total cost	0	1	2	3	4	5	6	7	8	9	10	11	12	13	14	15	16	17	18	19	20	21	22	23	24	25	26	27	28	29	30
No vaccination program	35787.5	36511.5	37248.9	38001.4	38769.2	39552.7	40352.1	41167.9	42000.3	42849.7	43716.5	44600.9	45503.4	46424.4	47364.2	48323.2	49301.7	50300.3	51319.3	52359.2	53420.3	54503.1	55608.1	56735.7	57886.4	59060.7	60259	61481.8	62729.8	64003.2	65302.8
Option 1	109898	113184	117255	120844	123870	126389	128475	130199	131630	132823	133826	134678	135412	136052	136620	137130	137597	138030	138437	138826	139200	139565	139923	140277	140630	140982	141336	141692	142052	142417	142786
Option 2	100912	102715	106234	109570	112457	114913	116995	118764	120278	121586	122730	123744	124658	125494	126270	127001	127698	128372	129028	129673	130312	130949	131586	132226	132872	133524	134185	134855	135535	136227	136931
Additional costs	0	1	2	3	4	5	6	7	8	9	10	11	12	13	14	15	16	17	18	19	20	21	22	23	24	25	26	27	28	29	30
No vaccination program
Option 1	74110.9	76672.8	80006.2	82842.5	85101.3	86836.6	88122.4	89031.5	89629.5	89973	90109.4	90077.5	89908.6	89628	89255.5	88807.1	88295.1	87729.5	87118	86466.5	85779.8	85061.6	84314.8	83541.4	82743.2	81921.4	81077	80210.6	79322.7	78413.6	77483.4
Option 2	65124.4	66203.5	68984.6	71568.9	73688.1	75360.1	76642.4	77596.1	78277.5	78735.9	79013.1	79143.4	79154.8	79069.7	78905.9	78677.9	78396.6	78071.2	77708.4	77313.9	76891.8	76445.5	75977.8	75490.5	74985.3	74463.5	73925.8	73373	72805.6	72223.9	71628.3
Additional costs (cumulative)	0	1	2	3	4	5	6	7	8	9	10	11	12	13	14	15	16	17	18	19	20	21	22	23	24	25	26	27	28	29	30
No vaccination program
Option 1	74110.9	150784	230790	313632	398734	485570	573693	662724	752353	842326	932436	1.02251e+06	1.11242e+06	1.20205e+06	1.29131e+06	1.38011e+06	1.46841e+06	1.55614e+06	1.64326e+06	1.72972e+06	1.8155e+06	1.90056e+06	1.98488e+06	2.06842e+06	2.15116e+06	2.23308e+06	2.31416e+06	2.39437e+06	2.47369e+06	2.55211e+06	2.62959e+06
Option 2	65124.4	131328	200313	271881	345570	420930	497572	575168	653446	732182	811195	890338	969493	1.04856e+06	1.12747e+06	1.20615e+06	1.28454e+06	1.36261e+06	1.44032e+06	1.51764e+06	1.59453e+06	1.67097e+06	1.74695e+06	1.82244e+06	1.89743e+06	1.97189e+06	2.04582e+06	2.11919e+06	2.192e+06	2.26422e+06	2.33585e+06
Deaths averted	0	1	2	3	4	5	6	7	8	9	10	11	12	13	14	15	16	17	18	19	20	21	22	23	24	25	26	27	28	29	30
No vaccination program							713210
Option 1	0	116.854	192.124	204.301	209.551	213.824	217.957	222.11	226.323	230.608	234.972	239.418	243.947	248.562	253.264	258.056	262.939	267.915	272.985	278.152	283.418	288.783	294.251	299.822	305.5	311.286	317.182	323.19	329.312	335.551	341.909
Option 2	0	70.9734	177.513	202.27	209.253	213.782	217.957	222.117	226.329	230.614	234.977	239.421	243.95	248.564	253.266	258.058	262.94	267.916	272.986	278.153	283.418	288.784	294.251	299.823	305.5	311.286	317.182	323.19	329.312	335.551	341.909
Deaths averted (cumulative)	0	1	2	3	4	5	6	7	8	9	10	11	12	13	14	15	16	17	18	19	20	21	22	23	24	25	26	27	28	29	30
No vaccination program
Option 1	0	116.854	308.978	513.279	722.83	936.654	1154.61	1376.72	1603.04	1833.65	2068.62	2308.04	2551.99	2800.55	3053.82	3311.87	3574.81	3842.73	4115.71	4393.86	4677.28	4966.06	5260.31	5560.14	5865.64	6176.92	6494.1	6817.29	7146.61	7482.16	7824.07
Option 2	0	70.9734	248.487	450.756	660.009	873.791	1091.75	1313.86	1540.19	1770.81	2005.78	2245.21	2489.16	2737.72	2990.99	3249.04	3511.98	3779.9	4052.89	4331.04	4614.46	4903.24	5197.49	5497.31	5802.81	6114.1	6431.28	6754.47	7083.78	7419.34	7761.24
DALYs Averted	0	1	2	3	4	5	6	7	8	9	10	11	12	13	14	15	16	17	18	19	20	21	22	23	24	25	26	27	28	29	30
No vaccination program
Option 1	0	2796.78	4598.3	4889.74	5015.4	5117.67	5216.59	5315.99	5416.81	5519.38	5623.83	5730.22	5838.62	5949.08	6061.63	6176.32	6293.19	6412.28	6533.64	6657.3	6783.32	6911.74	7042.6	7175.95	7311.84	7450.32	7591.43	7735.23	7881.76	8031.08	8183.25
Option 2	0	1698.68	4248.61	4841.12	5008.25	5116.65	5216.6	5316.15	5416.97	5519.51	5623.93	5730.31	5838.69	5949.13	6061.67	6176.35	6293.22	6412.3	6533.66	6657.32	6783.33	6911.75	7042.61	7175.96	7311.85	7450.32	7591.43	7735.23	7881.76	8031.09	8183.25
DALYs Averted (cumulative)	0	1	2	3	4	5	6	7	8	9	10	11	12	13	14	15	16	17	18	19	20	21	22	23	24	25	26	27	28	29	30
No vaccination program
Option 1	0	2796.78	7395.08	12284.8	17300.2	22417.9	27634.5	32950.5	38367.3	43886.7	49510.5	55240.7	61079.3	67028.4	73090	79266.4	85559.5	91971.8	98505.5	105163	111946	118858	125900	133076	140388	147839	155430	163165	171047	179078	187261
Option 2	0	1698.68	5947.28	10788.4	15796.7	20913.3	26129.9	31446.1	36863	42382.5	48006.5	53736.8	59575.5	65524.6	71586.3	77762.6	84055.8	90468.1	97001.8	103659	110442	117354	124397	131573	138885	146335	153926	161662	169543	177574	185758
Cost per Death averted (cumulative)	0	1	2	3	4	5	6	7	8	9	10	11	12	13	14	15	16	17	18	19	20	21	22	23	24	25	26	27	28	29	30
No vaccination program
Option 1	#DIV/0!	1290.36	746.946	611.037	551.629	518.409	496.871	481.378	469.328	459.371	450.752	443.022	435.904	429.219	422.85	416.717	410.765	404.957	399.264	393.668	388.153	382.71	377.331	372.009	366.74	361.52	356.348	351.22	346.136	341.093	336.09
Option 2	#DIV/0!	1850.38	806.13	603.167	523.583	481.728	455.757	437.768	424.262	413.473	404.428	396.551	389.487	383.006	376.956	371.231	365.76	360.49	355.382	350.409	345.551	340.79	336.114	331.515	326.984	322.515	318.104	313.746	309.438	305.178	300.963
Cost per DALY averted (cumulative)	0	1	2	3	4	5	6	7	8	9	10	11	12	13	14	15	16	17	18	19	20	21	22	23	24	25	26	27	28	29	30
No vaccination program
Option 1	#DIV/0!	53.9133	31.2086	25.5301	23.0479	21.6599	20.76	20.1127	19.6092	19.1932	18.8331	18.5101	18.2127	17.9334	17.6673	17.4111	17.1624	16.9197	16.6819	16.448	16.2176	15.9902	15.7655	15.5431	15.323	15.1049	14.8888	14.6745	14.4621	14.2514	14.0424
Option 2	#DIV/0!	77.3118	33.6813	25.2013	21.8761	20.1274	19.0422	18.2906	17.7263	17.2755	16.8976	16.5685	16.2734	16.0026	15.7498	15.5106	15.282	15.0618	14.8484	14.6406	14.4376	14.2387	14.0434	13.8512	13.6619	13.4752	13.2909	13.1088	12.9288	12.7508	12.5747

[truncated: 10 more sheets: data_discounted, Rural, Rural-no vaccination, Rural-option1, Rural-option2, Urban, Urban-no vaccination, Urban-option1, Urban-option2, Other_Inputs_Calculations]
